# Supplementary material for: Why do people spend money to help vulnerable people?
Source: PLoS One. 2019 Mar 15;14(3):e0213582. doi: 10.1371/journal.pone.0213582 (PMC6420016; doi:10.1371/journal.pone.0213582)
Supplement: S1 Dataset — (XLSX) [file pone.0213582.s001.xlsx]

## Sheet: database_PlosOne
Age	Gender	Exp_pleasure1	Exp_pleasure2	Contrib_others1	Avoid_negative1	Contrib_others2	Self_development1	Avoid_negative2	Self_development2	Exp_pleasure3	Contib_others3	Self_development3	Exp_pleasure4	Contrib_others4	Avoid_negative3	Self_development4	Avoid_negative4	Condition	Donation
28	1	5	6	4	2	7	7	1	5	7	5	7	6	6	4	6	2	2	10
19	1	4	5	3	5	5	6	4	6	5	5	5	6	6	5	6	4	2	2
19	2	6	6	5	4	5	7	3	7	6	6	5	7	5	4	7	4	2	0
20	1	7	4	6	5	6	6	5	6	6	7	6	6	7	6	5	7	2	0
19	2	5	4	6	4	7	6	3	6	7	7	5	5	7	4	7	4	2	0
23	1	7	5	6	7	6	7	7	6	5	6	6	6	7	7	6	7	2	0
19	1	6	6	6	6	7	6	5	6	6	6	4	6	7	6	5	7	2	0
18	2	5	6	5	3	5	6	4	6	4	6	5	5	4	4	6	5	2	0
20	1	7	6	6	5	6	7	5	7	6	5	6	7	6	5	7	6	2	0
21	1	4	4	3	3	5	5	3	5	3	5	6	5	4	3	5	3	2	0
21	2	4	5	4	3	5	5	3	5	5	3	5	5	6	2	4	3	2	0
21	1	5	4	5	4	4	6	4	6	5	5	7	7	6	5	7	5	2	2
22	1	4	4	4	5	6	7	6	7	4	6	7	4	5	5	7	5	2	0
20	1	4	4	5	4	5	6	2	6	5	4	5	5	5	3	6	3	2	5
24	1	4	4	4	6	5	5	6	5	5	5	4	5	4	4	5	6	2	2
23	1	6	6	6	5	7	7	5	7	5	5	5	6	6	4	5	5	2	0
19	1	5	6	2	3	4	5	2	6	6	4	5	6	4	2	5	2	2	2
36	2	5	5	7	4	7	7	5	7	4	7	7	7	7	7	7	4	2	10
22	1	4	4	4	4	5	5	3	5	4	4	6	6	6	3	4	3	2	1
19	1	5	3	5	4	6	6	4	5	6	4	6	6	7	4	5	4	2	5
32	1	4	6	6	3	5	7	3	7	6	5	7	6	7	4	7	3	2	2
22	1	7	5	6	4	6	7	4	7	7	6	7	7	6	3	6	3	2	5
23	1	5	5	4	7	4	7	3	7	5	3	4	5	4	7	7	7	2	2
22	1	7	5	6	5	4	7	3	7	6	7	7	7	6	7	6	6	2	2
23	1	5	5	1	6	3	5	7	6	5	1	7	7	2	5	6	7	2	0
23	1	5	4	6	4	7	7	6	6	5	7	7	6	6	5	7	3	2	0
23	1	5	5	4	3	4	6	3	6	5	4	5	5	5	3	6	3	2	0
21	1	6	4	7	3	7	7	4	7	7	5	7	6	7	4	7	3	2	10
19	1	7	7	4	3	6	6	2	6	7	6	6	7	7	3	6	3	2	2
46	1	5	5	4	4	4	6	4	6	4	4	5	6	4	4	6	4	2	0
22	1	7	6	4	6	5	5	6	6	5	6	5	7	5	6	5	6	2	0
18	2	7	7	5	4	5	7	4	7	7	7	6	7	4	4	6	3	2	0
21	1	6	6	5	7	6	7	7	7	6	6	6	6	6	5	7	6	2	2
19	1	7	4	5	3	5	6	2	7	6	6	4	6	4	2	4	4	2	0
19	1	6	6	6	3	6	6	3	6	6	5	6	6	6	3	6	3	2	5
19	1	7	7	5	5	5	4	3	5	7	6	7	7	5	7	7	5	2	0
19	2	6	7	4	7	7	3	7	7	7	6	7	7	6	4	7	4	2	10
19	1	7	6	5	999	4	6	4	7	6	6	7	7	5	3	6	3	2	2
23	2	3	3	1	3	1	4	3	5	4	3	5	3	1	5	4	5	2	0
19	1	6	6	4	1	6	6	1	6	7	5	6	7	6	1	5	1	2	0
22	2	5	5	5	6	3	4	5	5	5	5	4	5	5	6	6	6	1	0
19	2	6	5	5	4	4	5	4	5	6	4	6	6	5	4	6	3	1	0
21	2	5	5	6	6	5	6	5	6	6	7	7	6	6	4	5	4	1	0
21	1	6	4	4	5	5	6	6	6	5	4	5	6	4	4	6	5	1	0
39	1	6	6	5	6	5	7	1	7	4	6	7	6	4	1	6	1	1	0
18	1	6	4	4	4	6	7	1	7	4	6	5	6	6	3	5	6	1	2
19	1	7	6	6	2	7	7	2	7	7	7	7	7	7	3	7	2	1	0
32	2	5	6	6	3	7	7	3	7	5	6	6	6	7	3	6	3	1	0
22	1	4	4	6	4	6	7	5	7	5	5	7	6	5	4	7	4	1	0
21	2	5	5	5	2	5	7	3	7	5	6	7	7	6	2	7	2	1	0
22	2	4	5	6	4	7	5	3	2	6	7	4	5	7	4	2	5	1	0
22	2	5	5	6	5	6	6	5	6	5	6	6	5	6	5	6	5	1	0
23	2	4	5	5	4	6	6	6	6	5	5	5	6	5	4	7	3	1	10
22	2	5	6	4	3	4	6	3	6	6	3	6	6	5	3	6	3	1	0
23	2	5	5	5	1	6	7	1	7	6	6	7	6	6	1	7	1	1	10
20	2	5	5	5	5	5	4	5	6	5	5	4	6	6	3	6	2	1	4
23	2	5	5	5	4	5	7	4	7	7	5	7	7	5	4	6	4	1	2
25	2	6	7	7	6	7	6	5	6	6	6	5	6	7	5	6	6	1	10
19	1	5	4	7	5	7	7	6	7	6	6	6	5	7	3	7	3	1	0
23	1	4	5	6	7	6	4	7	3	5	5	4	3	5	7	7	7	1	0
22	1	5	5	1	3	1	3	3	4	5	3	6	6	3	5	6	3	1	0
21	1	5	5	5	5	5	5	7	5	5	3	4	5	4	3	5	3	1	1
18	1	4	4	2	1	7	4	1	6	7	7	7	6	7	1	6	1	1	10
21	1	6	5	4	3	6	6	3	6	5	4	5	5	5	5	6	2	1	10
21	2	6	6	4	5	6	7	4	6	6	5	6	4	3	999	4	1	1	1
49	1	4	4	6	4	6	6	4	6	4	6	6	5	6	4	6	4	1	5
21	1	5	3	4	4	5	7	4	6	6	5	6	6	5	6	7	5	1	10
20	1	7	7	5	6	3	5	5	5	7	5	6	7	3	6	5	6	1	0
20	2	7	7	4	5	6	7	5	7	7	6	7	7	7	5	7	5	1	0
55	1	6	5	6	7	7	6	3	5	3	3	6	6	6	6	5	3	1	0
23	1	6	6	6	7	6	7	1	7	5	6	6	6	6	5	7	6	1	2
30	1	5	4	6	3	5	5	3	6	6	6	5	6	6	3	6	3	1	10
18	1	7	6	6	7	7	4	5	5	6	4	4	7	7	4	7	4	1	0
21	1	7	4	2	5	7	7	7	7	7	7	7	7	6	3	6	7	1	0
18	1	7	7	4	3	4	6	4	7	7	4	5	7	4	4	5	5	1	2
18	1	6	6	7	5	6	7	5	6	6	6	6	5	5	5	6	5	1	0
22	1	5	4	1	2	4	3	7	6	6	4	5	5	4	3	3	4	1	0
25	1	6	6	2	3	4	5	4	6	5	6	7	6	4	2	5	4	1	2
19	1	4	5	5	5	5	6	5	6	4	4	5	6	5	4	5	4	1	0
19	2	4	4	5	2	5	4	2	3	6	6	5	5	5	2	4	2	1	0
18	1	7	6	6	4	6	6	3	3	6	6	5	6	5	2	4	2	3	2
23	2	6	5	6	5	6	7	6	7	6	5	6	6	6	6	7	6	3	2
19	1	3	5	6	1	7	6	5	6	4	6	6	5	7	4	6	4	3	2
18	1	6	4	3	1	6	5	5	6	5	4	7	6	6	4	5	4	3	0
33	2	1	1	7	1	7	1	7	1	1	7	7	1	7	1	7	1	3	10
19	1	7	5	5	3	5	7	3	7	7	5	7	7	5	4	7	3	3	5
22	1	7	7	6	3	6	7	3	7	7	7	7	7	7	6	6	3	3	2
24	1	4	4	4	2	5	7	3	7	5	4	5	5	5	2	7	2	3	2
32	2	4	4	3	2	6	7	2	7	5	5	6	6	5	3	7	3	3	10
22	2	5	5	3	5	5	6	4	6	7	4	7	7	5	4	6	4	3	0
21	1	5	2	6	5	2	2	5	2	4	4	2	4	1	6	2	6	3	2
21	1	6	5	5	6	4	3	6	3	6	6	4	5	4	7	3	6	3	0
25	1	3	3	5	3	5	5	3	5	5	6	6	5	5	4	5	3	3	2
22	2	6	5	6	3	5	5	2	6	5	5	6	6	4	3	4	2	3	2
24	2	6	5	5	3	5	7	3	7	6	6	6	6	6	3	6	2	3	2
19	1	6	5	6	3	7	6	3	6	7	5	6	7	7	3	5	3	3	2
19	1	5	6	5	4	5	6	5	6	5	5	6	6	6	5	6	4	3	2
25	1	5	4	6	5	6	5	5	4	5	5	7	5	6	6	4	6	3	5
19	1	6	6	5	7	5	5	7	7	5	6	4	6	5	5	5	7	3	2
19	1	7	7	6	5	7	7	1	6	6	6	5	7	7	4	6	5	3	2
22	1	7	4	7	2	7	6	6	6	7	7	4	7	7	1	5	1	3	2
44	1	6	5	6	5	6	6	7	5	5	5	6	5	6	5	5	7	3	2
18	1	4	5	4	999	6	5	6	6	3	5	4	6	6	3	4	5	3	5
19	1	4	3	4	5	5	5	3	5	6	7	7	4	6	4	5	4	3	3
20	1	7	6	1	1	7	6	1	7	6	5	7	7	7	2	7	1	3	2
22	2	5	4	6	3	7	6	2	7	7	6	6	6	6	2	6	3	3	2
23	1	5	4	7	5	7	6	6	7	4	7	7	5	7	6	7	5	3	1
30	1	6	5	6	7	6	7	6	7	6	5	7	6	5	6	7	6	3	2
24	1	6	5	4	5	4	5	5	6	5	4	4	5	4	5	6	4	3	2
26	1	7	7	7	3	7	7	3	7	7	4	6	6	5	7	7	3	3	0
25	1	7	6	6	6	7	7	4	7	7	6	7	7	6	4	7	4	3	2
31	2	5	5	5	2	5	7	2	7	5	5	7	6	5	2	6	2	3	2
23	1	4	3	4	1	5	7	1	3	2	4	5	5	6	2	3	1	3	2
25	2	7	6	7	4	7	7	4	7	7	7	7	7	7	4	7	2	3	5
36	1	2	2	6	4	6	6	1	5	2	6	5	3	5	4	6	4	3	0
22	2	7	4	4	5	7	7	4	7	7	5	7	7	4	3	6	4	3	0
18	1	6	6	7	5	6	7	5	7	6	6	7	7	5	5	6	4	3	2
25	2	5	6	7	3	6	6	6	6	6	5	6	6	6	4	5	2	3	7
21	1	6	4	7	2	7	7	1	7	6	7	7	6	7	1	7	1	3	2
20	2	6	6	5	2	6	6	2	6	6	4	6	6	5	1	6	1	3	10
22	1	5	4	3	3	5	5	3	7	4	5	6	6	5	4	5	2	5	4
18	1	6	5	2	3	5	6	2	7	6	5	6	7	5	2	7	2	5	10
20	1	7	5	6	6	7	7	7	7	5	4	7	6	5	4	7	4	5	4
19	1	5	999	7	1	7	7	1	7	6	7	4	5	7	2	5	4	5	5
21	2	6	6	4	6	6	6	4	6	5	6	6	6	6	5	6	6	5	5
22	2	4	4	5	6	6	7	2	6	5	6	6	4	5	1	4	1	5	8
23	1	5	4	4	1	4	5	1	5	2	5	7	7	5	1	7	1	5	5
27	1	5	4	7	5	7	7	4	7	4	7	7	6	7	5	7	4	5	10
28	2	5	5	4	4	6	7	4	6	5	5	7	6	6	4	7	4	5	10
22	2	4	4	4	5	5	6	5	6	5	6	6	5	5	4	6	4	5	5
25	2	4	2	5	3	6	6	3	6	5	6	6	7	6	3	5	3	5	10
19	2	6	6	3	5	4	6	4	4	6	4	5	6	5	4	6	4	5	5
22	1	4	5	4	1	6	7	1	7	6	4	7	7	6	3	4	1	5	6
20	1	4	6	4	3	5	7	3	7	6	4	7	6	6	3	7	3	5	0
21	2	4	5	5	5	4	6	4	5	5	4	5	5	4	4	5	4	5	3
26	2	5	5	6	6	6	6	6	6	6	6	6	6	5	6	6	6	5	0
21	1	7	6	6	7	6	5	7	6	7	6	6	7	6	5	7	5	5	2
20	1	6	6	5	6	7	3	3	7	6	6	7	7	6	6	7	5	5	4
20	1	5	7	5	4	4	4	2	5	6	5	6	7	5	4	4	1	5	1
19	1	6	6	5	6	6	6	6	6	6	6	6	6	7	6	5	6	5	2
21	2	5	4	6	5	3	4	3	4	4	5	4	3	3	4	5	2	5	1
23	1	4	5	4	6	6	6	6	6	4	5	5	5	5	3	6	2	5	2
22	1	7	7	4	1	5	5	1	7	7	5	7	7	5	1	4	1	5	10
20	2	6	6	7	6	7	7	6	7	7	6	6	6	6	7	6	6	5	8
23	1	5	5	7	1	7	7	1	7	4	6	7	7	7	2	7	1	5	10
23	2	4	4	5	6	6	7	4	6	5	3	6	6	5	6	7	6	5	10
23	1	7	7	5	6	7	7	7	7	7	7	7	7	7	4	7	7	5	0
27	1	6	6	6	6	7	7	5	7	6	7	7	7	7	6	7	2	5	5
22	2	4	4	4	2	5	6	2	6	5	5	7	5	6	2	6	2	5	6
26	2	5	3	7	2	7	7	1	7	5	5	5	6	7	3	7	1	5	10
22	1	6	5	4	6	5	7	5	7	6	6	7	6	7	5	6	5	5	10
20	2	4	5	7	3	7	7	2	7	6	6	7	7	7	2	7	2	5	10
23	1	999	999	4	4	6	7	4	6	5	5	6	999	6	4	6	1	5	10
24	2	7	4	7	6	7	7	3	5	5	6	3	6	6	6	6	6	5	0
18	1	5	5	4	2	6	5	2	5	6	5	5	6	5	3	4	3	5	0
18	1	3	7	7	3	7	7	1	7	2	4	7	3	6	1	7	1	5	10
19	1	4	4	4	7	7	7	4	7	4	7	4	4	5	1	7	1	5	2
44	1	4	6	5	4	7	7	4	7	4	4	6	7	6	1	7	4	5	10
18	1	7	7	5	3	7	7	3	7	7	7	7	7	7	4	7	3	5	9
19	1	5	4	4	7	6	4	7	7	5	4	5	6	6	1	5	1	5	0
18	1	6	5	6	6	5	4	5	6	5	5	6	5	4	4	6	5	4	10
19	1	6	5	4	4	5	7	5	7	5	5	5	5	5	5	6	5	4	2
19	1	5	4	2	6	5	4	999	7	5	4	7	5	6	4	7	5	4	5
18	1	6	6	7	5	4	5	4	6	6	7	5	6	6	3	6	3	4	8
20	1	6	2	6	3	6	6	2	7	7	6	6	7	6	4	7	2	4	5
19	1	3	5	6	5	6	6	3	6	3	4	6	5	6	3	4	3	4	10
23	1	7	6	5	2	7	7	1	7	6	7	7	7	6	1	7	1	4	10
19	1	5	5	3	2	6	7	1	6	5	7	6	5	4	2	7	2	4	10
18	1	5	6	7	7	7	7	7	7	5	7	7	5	7	7	7	7	4	0
20	1	7	4	5	4	7	7	3	7	5	6	7	6	6	2	7	2	4	5
19	1	3	4	6	6	6	6	3	5	3	4	4	3	6	2	4	3	4	2
19	1	5	5	5	3	6	7	3	6	7	6	6	6	6	4	7	4	4	7
19	1	5	4	5	6	7	6	3	6	6	5	5	5	5	3	5	3	4	10
19	1	6	4	4	5	5	5	4	5	4	4	5	6	4	4	5	4	4	5
19	1	4	3	1	1	1	5	1	6	6	6	6	6	6	1	6	1	4	2
19	1	5	3	5	6	7	7	4	7	6	7	6	6	7	4	7	4	4	10
19	1	5	4	4	7	5	7	7	5	5	4	6	5	4	7	6	7	4	2
19	1	6	5	6	6	7	7	5	5	5	5	5	6	6	4	7	4	4	10
19	1	6	6	5	3	6	7	1	7	7	6	5	7	5	1	5	1	4	10
18	1	6	6	4	3	6	5	3	6	6	6	5	6	6	4	7	2	4	2
18	1	6	5	6	4	7	5	6	6	6	5	6	5	6	5	7	6	4	2
19	1	5	4	6	1	7	7	2	7	5	5	7	7	7	1	7	1	4	10
19	1	6	5	4	7	6	6	4	7	5	6	5	6	5	1	7	6	4	10
19	1	5	5	5	5	4	4	5	6	6	5	5	5	4	3	6	3	4	10
18	1	5	5	5	3	6	5	3	6	5	5	6	5	6	4	6	3	4	10
19	1	6	6	4	4	5	6	3	7	7	5	7	6	4	6	7	6	4	10
19	1	5	4	5	3	5	6	3	7	5	5	5	5	6	3	5	3	4	10
18	1	6	5	4	6	7	7	3	6	6	4	5	6	7	5	7	5	4	10
19	1	5	3	5	3	5	6	3	5	5	4	6	4	5	4	6	3	4	10
19	1	6	5	3	5	5	5	3	6	3	3	5	6	3	6	7	5	4	5
20	1	5	4	6	6	2	5	2	7	5	5	6	6	5	3	4	3	4	5
20	1	5	4	6	6	2	5	2	7	5	5	6	6	5	3	4	3	4	2
20	1	6	6	3	6	7	7	1	7	6	6	7	6	7	1	7	1	4	10
18	1	6	2	5	6	5	7	2	7	5	6	5	6	5	5	7	5	4	5
20	1	5	4	3	3	7	7	2	6	6	5	5	6	6	3	7	2	4	3
20	2	6	6	5	3	4	7	2	6	6	6	7	6	6	3	7	3	4	4
19	1	5	5	4	4	5	1	4	6	6	5	5	6	6	4	6	4	4	10
19	1	7	5	3	5	5	7	6	7	6	5	7	5	5	5	7	5	4	5
19	1	5	5	3	3	5	6	2	5	4	5	5	4	4	2	6	2	4	10
20	1	3	3	6	2	7	7	1	6	3	5	5	3	6	1	5	1	4	10
